# Supplementary material for: Characterization of Volatile Organic Compounds Released by Penicillium expansum and Penicillium polonicum
Source: Metabolites. 2026 Jan 1;16(1):37. doi: 10.3390/metabo16010037 (PMC12843881; doi:10.3390/metabo16010037)
Supplement: Supplementary file 1 [file metabolites-16-00037-s001.zip]

Archive with 1 entries (1 files):
- metabolites-4026745-supplementary.pdf
